# Supplementary material for: Factors limiting reproductive success in urban Greylag Geese (Anser anser)
Source: PeerJ. 2022 Aug 4;10:e13685. doi: 10.7717/peerj.13685 (PMC9357368; doi:10.7717/peerj.13685)
Supplement: Supplemental Information 2 [file peerj-10-13685-s002.zip]

Archive with 5 entries (5 files):
- $$EG GG BP_21.txt
- $$EG GG BP_21_Moult.txt
- $$RS21_Sep21.txt
- $GGEGSUM.txt
- R_Script-RS_Anser-anser.R
