# Supplementary material for: Factors limiting reproductive success in urban Greylag Geese (Anser anser)
Source: PeerJ. 2022 Aug 4;10:e13685. doi: 10.7717/peerj.13685 (PMC9357368; doi:10.7717/peerj.13685)
Supplement: Supplemental Information 2 [file peerj-10-13685-s002.zip › $$EG GG BP_21_Moult.txt]

Year	Greylags_Max_Moult	Egyptian_Max	Greylags_BP	Egyptian_BP
1981	2	0	NA	NA
1982	2	0	NA	NA
1983	4	0	NA	NA
1984	4	0	NA	NA
1985	6	0	NA	NA
1986	6	0	NA	NA
1987	10	0	NA	NA
1988	10	0	NA	NA
1989	23	0	NA	NA
1990	32	0	NA	NA
1991	29	0	NA	NA
1992	42	0	NA	NA
1993	44	0	NA	NA
1994	57	0	NA	NA
1995	45	0	1	0
1996	51	0	3	0
1997	71	0	1	0
1998	71	0	0	0
1999	60	0	2	0
2000	84	0	2	0
2001	92	0	2	0
2002	100	0	3	0
2003	98	2	1	0
2004	112	2	8	0
2005	154	1	5	0
2006	144	0	6	0
2007	154	3	7	0
2008	191	3	6	0
2009	198	12	14	0
2010	246	9	17	1
2011	332	8	24	0
2012	284	11	15	2
2013	289	17	19	3
2014	329	37	18	4
2015	342	56	26	7
2016	321	86	17	12
2017	329	152	13	14
2018	328	164	15	12
2019	295	174	13	8
2020	315	230	14	13
