# Supplementary material for: Factors limiting reproductive success in urban Greylag Geese (Anser anser)
Source: PeerJ. 2022 Aug 4;10:e13685. doi: 10.7717/peerj.13685 (PMC9357368; doi:10.7717/peerj.13685)
Supplement: Supplemental Information 2 [file peerj-10-13685-s002.zip › $$RS21_Sep21.txt]

ID	YR	HA	FL	FG	MG	PG	EM	FE	PE
M01	2004	4	4	112	112	8	0	2	0
M02	2004	5	5	112	112	8	0	2	0
M03	2004	2	2	112	112	8	0	2	0
M04	2004	5	5	112	112	8	0	2	0
M05	2004	4	4	112	112	8	0	2	0
M06	2004	5	5	112	112	8	0	2	0
M07	2004	2	2	112	112	8	0	2	0
M08	2004	6	6	112	112	8	0	2	0
M02	2005	5	4	158	154	5	0	1	0
M03	2005	2	2	158	154	5	0	1	0
M04	2005	4	4	158	154	5	0	1	0
M05	2005	5	5	158	154	5	0	1	0
M09	2005	1	1	158	154	5	0	1	0
M02	2006	4	4	195	144	6	0	0	0
M05	2006	5	3	195	144	6	0	0	0
M09	2006	3	2	195	144	6	0	0	0
M10	2006	1	1	195	144	6	0	0	0
M11	2006	8	7	195	144	6	0	0	0
M12	2006	1	1	195	144	6	0	0	0
M12	2007	1	0	160	154	7	0	3	0
M01	2007	2	1	160	154	7	0	3	0
M02	2007	6	5	160	154	7	0	3	0
M04	2007	1	1	160	154	7	0	3	0
M05	2007	6	6	160	154	7	0	3	0
M10	2007	4	1	160	154	7	0	3	0
M11	2007	5	5	160	154	7	0	3	0
M02	2008	6	6	191	191	6	0	3	0
M04	2008	3	2	191	191	6	0	3	0
M05	2008	7	5	191	191	6	0	3	0
M11	2008	5	4	191	191	6	0	3	0
M13	2008	4	4	191	191	6	0	3	0
P01	2008	7	7	191	191	6	0	3	0
M04	2009	3	3	205	198	14	0	12	0
M05	2009	3	0	205	198	14	0	12	0
M11	2009	11	9	205	198	14	0	12	0
M13	2009	3	3	205	198	14	0	12	0
M14	2009	7	6	205	198	14	0	12	0
M15	2009	5	5	205	198	14	0	12	0
M16	2009	4	3	205	198	14	0	12	0
M17	2009	5	3	205	198	14	0	12	0
M18	2009	4	1	205	198	14	0	12	0
M19	2009	2	2	205	198	14	0	12	0
M20	2009	5	2	205	198	14	0	12	0
M21	2009	4	1	205	198	14	0	12	0
M22	2009	3	3	205	198	14	1	12	0
M23	2009	6	5	205	198	14	1	12	0
M24	2010	7	5	253	246	17	0	9	1
M11	2010	5	2	253	246	17	0	9	1
M12	2010	5	4	253	246	17	0	9	1
M13	2010	6	5	253	246	17	0	9	1
M14	2010	13	9	253	246	17	0	9	1
M16	2010	1	1	253	246	17	0	9	1
M17	2010	4	2	253	246	17	0	9	1
M18	2010	7	4	253	246	17	0	9	1
M19	2010	3	2	253	246	17	0	9	1
M20	2010	7	5	253	246	17	0	9	1
M21	2010	2	2	253	246	17	0	9	1
M23	2010	5	3	253	246	17	1	9	1
M25	2010	4	0	253	246	17	0	9	1
M29	2010	1	1	253	246	17	0	9	1
M30	2010	8	6	253	246	17	0	9	1
M32	2010	1	0	253	246	17	0	9	1
R04	2010	4	0	253	246	17	0	9	1
M24	2011	7	6	332	332	24	0	8	0
M05	2011	8	7	332	332	24	0	8	0
M11	2011	8	6	332	332	24	0	8	0
M12	2011	2	1	332	332	24	0	8	0
M13	2011	13	10	332	332	24	0	8	0
M15	2011	1	1	332	332	24	0	8	0
M16	2011	3	3	332	332	24	0	8	0
M17	2011	3	3	332	332	24	0	8	0
M19	2011	6	6	332	332	24	0	8	0
M21	2011	3	2	332	332	24	0	8	0
M22	2011	8	8	332	332	24	1	8	0
M23	2011	3	2	332	332	24	1	8	0
M25	2011	4	0	332	332	24	0	8	0
M26	2011	2	1	332	332	24	0	8	0
M27	2011	2	1	332	332	24	0	8	0
M28	2011	7	6	332	332	24	0	8	0
M29	2011	6	5	332	332	24	0	8	0
M30	2011	5	3	332	332	24	0	8	0
M31	2011	7	5	332	332	24	0	8	0
M32	2011	4	4	332	332	24	0	8	0
M33	2011	4	2	332	332	24	0	8	0
M34	2011	2	1	332	332	24	0	8	0
M60	2011	2	1	332	332	24	0	8	0
R01	2011	1	1	332	332	24	1	8	0
E01	2012	4	3	284	284	15	0	11	2
M04	2012	7	7	284	284	15	0	11	2
M16	2012	4	4	284	284	15	0	11	2
M17	2012	2	1	284	284	15	0	11	2
M20	2012	1	1	284	284	15	0	11	2
M21	2012	3	3	284	284	15	0	11	2
M23	2012	3	3	284	284	15	1	11	2
M29	2012	3	3	284	284	15	0	11	2
M31	2012	5	2	284	284	15	0	11	2
M33	2012	6	1	284	284	15	0	11	2
M37	2012	1	0	284	284	15	0	11	2
M38	2012	1	0	284	284	15	0	11	2
M39	2012	2	0	284	284	15	0	11	2
M40	2012	1	0	284	284	15	0	11	2
R02	2012	4	3	284	284	15	1	11	2
M43	2013	6	0	289	289	19	0	17	3
M13	2013	3	2	289	289	19	0	17	3
M16	2013	7	6	289	289	19	0	17	3
M21	2013	7	5	289	289	19	0	17	3
M23	2013	4	4	289	289	19	1	17	3
M28	2013	5	3	289	289	19	0	17	3
M33	2013	3	0	289	289	19	0	17	3
M38	2013	3	0	289	289	19	0	17	3
M39	2013	4	3	289	289	19	0	17	3
M41	2013	2	0	289	289	19	0	17	3
M42	2013	3	3	289	289	19	0	17	3
M44	2013	5	0	289	289	19	0	17	3
M45	2013	5	2	289	289	19	0	17	3
M46	2013	3	1	289	289	19	0	17	3
M47	2013	1	0	289	289	19	0	17	3
M48	2013	4	1	289	289	19	0	17	3
R02	2013	5	4	289	289	19	1	17	3
R03	2013	2	2	289	289	19	1	17	3
R04	2013	5	4	289	289	19	1	17	3
M50	2014	4	0	329	329	18	0	37	4
M16	2014	4	4	329	329	18	0	37	4
M21	2014	11	10	329	329	18	0	37	4
M23	2014	4	4	329	329	18	1	37	4
M29	2014	6	5	329	329	18	0	37	4
M42	2014	6	4	329	329	18	0	37	4
M46	2014	5	3	329	329	18	0	37	4
M48	2014	3	2	329	329	18	0	37	4
M51	2014	2	1	329	329	18	0	37	4
M52	2014	1	0	329	329	18	0	37	4
M53	2014	3	2	329	329	18	0	37	4
M54	2014	2	1	329	329	18	0	37	4
M55	2014	7	7	329	329	18	0	37	4
M56	2014	2	2	329	329	18	0	37	4
M57	2014	3	3	329	329	18	0	37	4
R02	2014	2	2	329	329	18	1	37	4
R03	2014	4	4	329	329	18	1	37	4
R07	2014	5	5	329	329	18	1	37	4
M75	2015	1	0	342	342	26	0	56	7
M73	2015	4	0	342	342	26	0	56	7
M63	2015	2	0	342	342	26	0	56	7
M64	2015	2	0	342	342	26	0	56	7
M65	2015	2	0	342	342	26	0	56	7
M58	2015	3	0	342	342	26	0	56	7
M13	2015	4	3	342	342	26	0	56	7
M16	2015	3	2	342	342	26	0	56	7
M33	2015	4	3	342	342	26	0	56	7
M40	2015	1	1	342	342	26	0	56	7
M41	2015	2	0	342	342	26	0	56	7
M42	2015	5	1	342	342	26	0	56	7
M51	2015	8	3	342	342	26	0	56	7
M52	2015	7	3	342	342	26	0	56	7
M53	2015	3	1	342	342	26	0	56	7
M57	2015	4	3	342	342	26	0	56	7
M59	2015	4	1	342	342	26	0	56	7
M61	2015	1	0	342	342	26	0	56	7
M62	2015	3	2	342	342	26	0	56	7
M66	2015	1	0	342	342	26	0	56	7
M67	2015	3	0	342	342	26	0	56	7
R02	2015	3	3	342	342	26	1	56	7
R03	2015	2	1	342	342	26	1	56	7
R05	2015	3	3	342	342	26	1	56	7
R06	2015	3	1	342	342	26	1	56	7
R07	2015	1	1	342	342	26	1	56	7
M92	2016	4	0	321	321	17	0	86	12
M93	2016	1	0	321	321	17	0	86	12
M94	2016	1	0	321	321	17	0	86	12
M16	2016	6	5	321	321	17	0	86	12
M21	2016	2	0	321	321	17	0	86	12
M33	2016	3	2	321	321	17	0	86	12
M38	2016	3	2	321	321	17	0	86	12
M40	2016	5	5	321	321	17	0	86	12
M55	2016	2	1	321	321	17	0	86	12
M62	2016	3	1	321	321	17	0	86	12
M66	2016	4	3	321	321	17	0	86	12
M67	2016	9	5	321	321	17	0	86	12
M68	2016	2	1	321	321	17	0	86	12
M69	2016	3	1	321	321	17	0	86	12
M70	2016	3	0	321	321	17	0	86	12
R08	2016	6	5	321	321	17	1	86	12
R07	2016	2	2	321	321	17	1	86	12
E02	2017	7	5	329	329	13	0	152	14
M95	2017	2	0	329	329	13	0	152	14
M51	2017	1	0	329	329	13	0	152	14
M55	2017	2	1	329	329	13	0	152	14
M57	2017	4	1	329	329	13	0	152	14
M61	2017	4	4	329	329	13	0	152	14
M67	2017	10	5	329	329	13	0	152	14
M68	2017	7	3	329	329	13	0	152	14
M69	2017	8	2	329	329	13	0	152	14
M71	2017	5	1	329	329	13	0	152	14
M72	2017	1	1	329	329	13	0	152	14
M85	2017	1	1	329	329	13	1	152	14
R08	2017	2	2	329	329	13	1	152	14
E02	2018	4	4	328	328	15	0	164	12
M96	2018	1	0	328	328	15	0	164	12
M83	2018	5	0	328	328	15	0	164	12
M13	2018	3	2	328	328	15	0	164	12
M55	2018	5	5	328	328	15	0	164	12
M61	2018	3	2	328	328	15	0	164	12
M67	2018	6	6	328	328	15	0	164	12
M69	2018	2	0	328	328	15	0	164	12
M71	2018	8	3	328	328	15	0	164	12
M74	2018	1	1	328	328	15	0	164	12
M76	2018	3	2	328	328	15	0	164	12
M77	2018	3	2	328	328	15	0	164	12
M78	2018	4	3	328	328	15	0	164	12
M79	2018	2	1	328	328	15	0	164	12
R08	2018	1	1	328	328	15	1	164	12
M13	2019	2	0	295	295	13	0	174	8
M56	2019	7	2	295	295	13	0	174	8
M67	2019	2	2	295	295	13	0	174	8
M74	2019	4	4	295	295	13	0	174	8
M76	2019	2	0	295	295	13	0	174	8
M77	2019	5	4	295	295	13	0	174	8
M79	2019	3	2	295	295	13	0	174	8
M80	2019	2	1	295	295	13	0	174	8
M81	2019	6	5	295	295	13	0	174	8
M82	2019	4	2	295	295	13	0	174	8
M84	2019	7	3	295	295	13	1	174	8
M85	2019	2	2	295	295	13	1	174	8
R08	2019	3	3	295	295	13	1	174	8
M74	2020	2	2	315	315	14	0	230	13
M86	2020	7	7	315	315	14	0	230	13
M67	2020	6	6	315	315	14	0	230	13
M87	2020	5	1	315	315	14	0	230	13
M82	2020	3	0	315	315	14	0	230	13
M97	2020	2	0	315	315	14	0	230	13
M80	2020	3	1	315	315	14	0	230	13
M71	2020	3	3	315	315	14	0	230	13
M79	2020	2	2	315	315	14	0	230	13
M56	2020	15	12	315	315	14	0	230	13
M76	2020	2	1	315	315	14	0	230	13
M88	2020	7	4	315	315	14	0	230	13
M89	2020	1	0	315	315	14	0	230	13
R09	2020	2	1	315	315	14	1	230	13
