# Supplementary material for: Factors limiting reproductive success in urban Greylag Geese (Anser anser)
Source: PeerJ. 2022 Aug 4;10:e13685. doi: 10.7717/peerj.13685 (PMC9357368; doi:10.7717/peerj.13685)
Supplement: Supplemental Information 2 [file peerj-10-13685-s002.zip › $GGEGSUM.txt]

Jahr	Woche	GG	NG
2007	1	122	0
2007	6	90	0
2007	7	90	0
2007	8	94	0
2007	9	88	0
2007	10	79	0
2007	11	83	0
2007	12	71	0
2007	13	75	0
2007	14	63	0
2007	15	71	0
2007	16	87	0
2007	17	98	0
2007	18	130	0
2007	19	154	0
2007	20	120	0
2007	21	140	0
2007	22	138	0
2007	23	138	0
2007	24	140	0
2007	25	92	0
2007	26	160	0
2007	27	157	0
2007	28	132	0
2007	29	113	0
2007	30	155	0
2007	31	153	0
2007	32	152	0
2007	33	160	0
2007	34	147	0
2007	35	147	0
2007	36	135	0
2007	37	145	0
2007	38	155	0
2007	39	133	0
2007	40	222	0
2007	41	140	0
2007	42	163	0
2007	43	139	0
2007	44	135	0
2007	45	138	0
2007	46	129	0
2007	47	131	0
2007	48	129	0
2007	49	131	0
2007	50	126	0
2007	51	128	0
2007	52	101	0
2008	1	109	0
2008	2	91	0
2008	3	110	0
2008	4	104	0
2008	5	112	0
2008	6	102	0
2008	7	104	0
2008	8	141	0
2008	9	102	0
2008	10	77	0
2008	11	119	0
2008	12	88	0
2008	13	66	0
2008	14	82	0
2008	15	77	2
2008	16	148	1
2008	17	126	0
2008	18	128	1
2008	19	174	1
2008	20	123	2
2008	21	162	0
2008	22	179	0
2008	23	189	0
2008	24	185	1
2008	25	191	1
2008	26	183	1
2008	27	99	1
2008	28	159	1
2008	29	154	1
2008	30	150	1
2008	31	149	1
2008	32	150	1
2008	33	145	2
2008	34	156	1
2008	35	155	1
2008	36	167	1
2008	37	169	1
2008	38	135	1
2008	39	133	1
2008	40	126	0
2008	41	135	0
2008	42	121	0
2008	43	127	0
2008	44	124	0
2008	45	123	0
2008	46	131	1
2008	47	146	1
2008	48	155	1
2008	49	120	1
2008	50	143	3
2008	51	73	1
2008	52	150	3
2009	2	109	3
2009	3	124	1
2009	4	119	1
2009	5	119	2
2009	6	124	1
2009	7	119	2
2009	8	56	1
2009	9	122	1
2009	10	125	1
2009	11	110	3
2009	12	112	3
2009	14	82	2
2009	15	72	2
2009	16	101	0
2009	17	87	6
2009	18	138	2
2009	19	182	7
2009	21	164	2
2009	23	130	7
2009	24	167	12
2009	25	199	2
2009	26	196	6
2009	27	197	3
2009	28	206	3
2009	29	206	4
2009	30	183	0
2009	31	185	0
2009	32	209	3
2009	33	177	0
2009	34	148	0
2009	35	196	0
2009	36	191	0
2009	37	185	1
2009	38	192	0
2009	39	148	1
2009	40	173	2
2009	41	167	2
2009	42	184	2
2009	43	143	1
2009	44	198	3
2009	45	168	2
2009	46	189	3
2009	47	177	0
2009	48	200	3
2009	49	184	3
2009	50	185	0
2009	51	186	3
2010	3	121	0
2010	7	192	2
2010	8	161	0
2010	9	138	2
2010	10	149	0
2010	11	149	0
2010	12	120	0
2010	13	113	0
2010	14	103	1
2010	15	103	1
2010	16	102	0
2010	17	175	0
2010	18	236	2
2010	19	244	4
2010	20	228	0
2010	21	172	0
2010	22	230	0
2010	23	228	5
2010	24	252	4
2010	25	251	0
2010	26	267	0
2010	27	234	1
2010	28	256	3
2010	29	225	0
2010	30	180	0
2010	31	209	0
2010	32	216	2
2010	33	203	4
2010	34	212	4
2010	35	206	0
2010	36	218	2
2010	37	205	7
2010	38	214	9
2010	39	200	2
2010	40	209	6
2010	41	200	0
2010	42	178	0
2010	43	106	0
2010	44	202	0
2010	45	184	0
2010	46	215	2
2010	47	81	2
2010	48	237	2
2010	49	189	0
2010	50	191	4
2010	51	174	0
2010	52	170	8
2011	1	198	0
2011	2	197	0
2011	3	194	0
2011	4	189	0
2011	5	197	3
2011	6	189	2
2011	7	189	4
2011	8	270	0
2011	9	179	4
2011	10	180	2
2011	11	159	2
2011	12	158	5
2011	13	147	0
2011	14	147	3
2011	15	189	2
2011	16	179	1
2011	17	191	3
2011	18	278	1
2011	19	262	4
2011	20	306	0
2011	21	333	0
2011	22	321	0
2011	23	319	5
2011	24	302	0
2011	25	304	0
2011	26	263	0
2011	27	277	0
2011	28	287	0
2011	29	286	0
2011	30	268	4
2011	31	243	0
2011	32	231	0
2011	33	275	0
2011	34	291	6
2011	35	281	0
2011	36	271	0
2011	37	385	0
2011	38	226	0
2011	39	265	0
2011	40	253	8
2011	41	247	0
2011	42	274	0
2011	44	191	0
2011	45	267	0
2011	46	238	0
2011	47	267	0
2011	49	224	0
2011	50	235	0
2012	1	218	0
2012	2	240	1
2012	3	258	0
2012	5	247	0
2012	6	217	3
2012	7	218	3
2012	8	227	0
2012	10	234	2
2012	11	207	0
2012	12	190	2
2012	14	185	2
2012	15	167	2
2012	16	188	3
2012	17	48	0
2012	18	237	0
2012	19	261	1
2012	20	265	0
2012	22	242	4
2012	23	262	2
2012	24	260	2
2012	25	289	8
2012	27	254	4
2012	28	269	5
2012	29	233	7
2012	31	262	9
2012	32	257	8
2012	34	288	0
2012	36	258	0
2012	37	248	0
2012	39	252	0
2012	40	256	0
2012	41	261	0
2012	42	242	2
2012	44	239	0
2012	45	252	2
2012	46	235	2
2012	47	283	4
2012	48	235	4
2012	49	249	11
2012	50	234	0
2012	51	240	0
2012	52	294	0
2012	1	230	0
2013	1	230	0
2013	2	209	2
2013	3	219	0
2013	4	214	2
2013	5	219	0
2013	6	229	0
2013	7	199	2
2013	9	216	0
2013	10	213	0
2013	11	225	2
2013	12	95	6
2013	13	157	3
2013	14	162	2
2013	15	160	2
2013	16	169	5
2013	17	206	5
2013	18	236	2
2013	19	277	9
2013	20	257	9
2013	21	267	12
2013	22	230	8
2013	23	257	7
2013	24	272	8
2013	25	295	7
2013	26	255	10
2013	27	272	13
2013	28	203	17
2013	29	257	16
2013	30	276	12
2013	31	243	8
2013	32	262	6
2013	33	216	0
2013	34	262	9
2013	35	245	12
2013	36	230	4
2013	37	254	2
2013	38	236	4
2013	39	259	8
2013	40	239	4
2013	41	238	3
2013	42	233	2
2013	43	212	5
2013	44	231	2
2013	45	221	2
2013	46	228	0
2013	47	260	4
2013	48	224	8
2014	7	210	2
2014	8	224	2
2014	9	221	13
2014	10	167	15
2014	11	201	16
2014	12	174	15
2014	13	164	15
2014	14	186	16
2014	15	189	14
2014	16	218	13
2014	17	251	12
2014	18	275	14
2014	19	293	16
2014	20	266	12
2014	21	274	14
2014	22	331	11
2014	23	319	13
2014	24	313	17
2014	25	313	3
2014	26	299	7
2014	27	289	9
2014	28	270	6
2014	29	280	10
2014	30	277	4
2014	31	262	12
2014	32	99	0
2014	33	64	0
2014	34	29	0
2014	35	278	9
2014	36	292	26
2014	37	212	27
2014	38	300	24
2014	39	269	25
2014	40	278	20
2014	41	295	16
2014	42	271	15
2014	43	282	15
2014	44	265	24
2014	45	299	0
2014	46	249	5
2014	47	263	9
2014	48	251	2
2014	49	236	4
2014	50	240	37
2014	51	253	8
2014	52	256	15
2014	53	254	15
2015	2	261	6
2015	3	242	2
2015	4	241	10
2015	5	240	15
2015	6	241	12
2015	7	250	10
2015	8	250	12
2015	9	238	3
2015	10	228	10
2015	11	203	11
2015	12	207	6
2015	13	211	12
2015	14	221	8
2015	15	205	5
2015	16	128	7
2015	17	246	6
2015	18	276	10
2015	19	288	10
2015	20	239	16
2015	21	320	15
2015	22	344	17
2015	23	212	15
2015	24	243	22
2015	25	313	29
2015	26	320	37
2015	27	288	45
2015	28	294	56
2015	29	278	54
2015	30	275	56
2015	31	265	49
2015	32	165	44
2015	33	260	54
2015	34	250	33
2015	35	261	21
2015	36	302	23
2015	37	252	19
2015	38	298	17
2015	39	255	20
2015	40	261	16
2015	41	263	21
2015	42	252	19
2015	43	261	42
2015	44	263	29
2015	45	277	8
2015	46	265	10
2015	47	265	6
2015	48	257	11
2015	49	257	21
2015	50	258	11
2015	51	282	15
2015	52	258	14
2015	53	267	15
2016	1	229	8
2016	2	241	13
2016	3	208	11
2016	4	240	5
2016	5	126	5
2016	6	223	4
2016	7	219	27
2016	8	218	20
2016	9	190	17
2016	10	216	19
2016	11	209	27
2016	12	198	19
2016	13	141	28
2016	14	201	41
2016	15	185	45
2016	16	124	30
2016	17	223	41
2016	18	236	45
2016	19	294	38
2016	20	242	31
2016	21	295	34
2016	22	318	36
2016	23	299	33
2016	24	325	39
2016	25	309	52
2016	26	279	62
2016	27	262	69
2016	28	245	70
2016	29	262	86
2016	30	264	80
2016	31	248	71
2016	32	191	41
2016	33	260	39
2016	34	260	31
2016	35	258	21
2016	36	258	16
2016	37	262	19
2016	38	261	25
2016	39	246	15
2016	40	252	45
2016	41	249	35
2016	42	246	35
2016	43	250	13
2016	44	250	20
2016	45	251	16
2016	46	242	21
2016	47	248	26
2016	48	238	18
2016	49	227	16
2016	50	251	8
2016	51	242	13
2016	52	243	15
2017	1	238	8
2017	2	181	8
2017	3	231	5
2017	4	256	6
2017	5	233	6
2017	6	220	17
2017	7	223	16
2017	8	202	13
2017	9	216	18
2017	10	209	15
2017	11	207	17
2017	12	196	14
2017	13	176	20
2017	14	181	31
2017	15	165	46
2017	16	156	55
2017	17	199	60
2017	18	233	74
2017	19	262	73
2017	20	261	68
2017	21	236	82
2017	22	277	85
2017	23	282	89
2017	24	331	62
2017	25	312	103
2017	26	258	99
2017	27	242	86
2017	28	248	87
2017	29	260	119
2017	30	235	123
2017	31	238	152
2017	32	245	92
2017	33	202	58
2017	34	145	33
2017	35	245	51
2017	36	247	46
2017	37	214	49
2017	38	237	44
2017	39	240	59
2017	40	230	31
2017	41	239	34
2017	42	231	48
2017	43	227	45
2017	44	245	18
2017	45	251	18
2017	46	245	34
2017	47	247	50
2017	48	252	82
2017	49	234	69
2017	50	239	35
2017	51	226	82
2017	52	246	58
2018	1	242	86
2018	2	237	58
2018	3	231	38
2018	4	219	49
2018	5	208	32
2018	6	209	63
2018	7	212	87
2018	8	204	67
2018	9	237	77
2018	10	0	0
2018	11	193	55
2018	12	192	59
2018	13	163	76
2018	14	185	69
2018	15	195	50
2018	16	214	52
2018	17	219	77
2018	18	254	69
2018	19	270	51
2018	20	304	63
2018	21	294	75
2018	22	289	83
2018	23	316	108
2018	24	324	118
2018	25	329	150
2018	26	292	164
2018	27	279	146
2018	28	274	117
2018	29	251	108
2018	30	248	86
2018	31	227	46
2018	32	245	62
2018	33	239	66
2018	34	245	103
2018	35	245	79
2018	36	240	63
2018	37	233	97
2018	38	245	57
2018	39	249	62
2018	40	245	63
2018	41	247	53
2018	42	250	47
2018	43	184	54
2018	44	247	61
2018	45	222	42
2018	46	218	49
2018	47	233	84
2018	48	178	77
2018	49	240	55
2018	50	238	79
2018	51	231	104
2018	52	228	29
2019	1	218	76
2019	2	225	50
2019	3	215	87
2019	4	223	25
2019	5	218	20
2019	6	222	71
2019	7	205	49
2019	8	196	71
2019	9	198	42
2019	10	163	82
2019	11	199	72
2019	12	193	84
2019	13	193	83
2019	14	190	79
2019	15	167	105
2019	16	168	95
2019	17	196	83
2019	18	202	103
2019	19	244	90
2019	20	275	86
2019	21	247	67
2019	22	267	74
2019	23	295	77
2019	24	271	66
2019	25	293	132
2019	26	267	82
2019	27	258	131
2019	28	271	113
2019	29	250	160
2019	30	247	127
2019	31	259	150
2019	32	283	118
2019	33	238	92
2019	34	241	113
2019	35	249	75
2019	36	299	108
2019	37	255	174
2019	38	254	84
2019	39	246	45
2019	40	245	48
2019	41	241	48
2019	42	231	78
2019	43	231	41
2019	44	225	69
2019	45	239	81
2019	46	217	69
2019	47	231	79
2019	48	227	78
2019	49	226	72
2019	50	226	110
2019	51	214	85
2019	52	196	104
2020	9	190	84
2020	10	185	98
2020	11	151	117
2020	12	193	109
2020	13	168	110
2020	18	275	158
2020	19	293	127
2020	20	279	132
2020	21	273	137
2020	40	229	88
2020	41	206	90
2020	42	228	102
2020	43	232	74
2020	49	239	179
2020	50	231	122
2020	51	243	116
2020	52	247	101
2020	1	219	84
2020	2	214	73
2020	3	140	72
2020	4	201	70
2020	5	204	77
2020	6	184	68
2020	7	207	58
2020	8	194	79
2020	14	170	109
2020	15	181	90
2020	16	221	129
2020	17	291	119
2020	22	316	128
2020	23	319	159
2020	24	287	182
2020	25	294	137
2020	26	264	230
2020	27	276	199
2020	28	271	217
2020	29	255	156
2020	30	248	164
2020	31	253	154
2020	32	332	104
2020	33	273	136
2020	34	252	127
2020	35	244	137
2020	36	244	116
2020	37	280	123
2020	38	239	82
2020	39	247	77
2020	44	249	89
2020	45	231	84
2020	46	219	123
2020	47	250	183
2020	48	249	208
