# Supplementary material for: Factors limiting reproductive success in urban Greylag Geese (Anser anser)
Source: PeerJ. 2022 Aug 4;10:e13685. doi: 10.7717/peerj.13685 (PMC9357368; doi:10.7717/peerj.13685)
Supplement: Supplemental Information 2 [file peerj-10-13685-s002.zip › R_Script-RS_Anser-anser.R]

rm(list=ls())

###

setwd("~/")

gans <- read.table("$$RS21_Sep21.txt", head=TRUE)
gans_1981 <- read.table("$$EG GG BP_21.txt", head=TRUE)
gans_1981_Moult <- read.table("$$EG GG BP_21_Moult.txt", head=TRUE)
gans_flocksizes <- read.table("$GGEGSUM.txt", head=TRUE)

library(ggplot2)
library(plyr)
library(dplyr)

gans$DI<-gans$HA-gans$FL

gans$howmany <- 1

gans$Prop <- gans$FL/gans$HA

gans_summary <- ddply(gans, "YR", summarise,
                      n_ID = length(ID),
                      m_HA = mean(HA),
                      m_FL = mean(FL),
                      m_MG = mean(MG),
                      m_PG = mean(PG),
                      m_FE = mean(FE),
                      m_PE = mean(PE),
                      m_DI = mean(DI),
                      m_EM = mean(EM),
                      m_Prop = mean(Prop),
                      sum_EM = sum(EM),
)

###

gans_summary$Prop <- gans_summary$m_FL/gans_summary$m_HA

##########

gans_success <- ddply(gans, c("FL","DI"), summarise,
                      howmany = sum(howmany)
)

###

gans_1981_Max <- gans_1981_Moult[,c(1:3)]

gans_1981_Max_stack <- gans_1981_Max

###

library(reshape2)

gans_1981_Max_stack_melt <- melt(gans_1981_Max_stack ,  id.vars = "Year", variable.name = "Species")

###

#png(filename = "fig1a_15000.png", width = 15000 , height = 7500, units = "px")
NB_Jahre_All <- ggplot(gans_1981_Max_stack_melt, aes(x = Year, y = value, fill = Species))
fig1a <- NB_Jahre_All + 
  geom_col(position = "dodge") +
  labs(y = "Maximum count during moult") +
  scale_fill_manual(labels = c("A. anser", "A. aegyptiaca"), values = c("#AAAAAA","#444444")) +
  scale_y_continuous(breaks=c(0, 50, 100, 150, 200, 250, 300, 350), 
                     labels = c("    0","","100","","200","","300","")) +
  scale_x_continuous(breaks=seq(1981,2020,1)) +
  theme(panel.background = element_rect(fill = "white"),
        axis.title.y = element_text(size = 500),
        axis.title.x = element_blank(),
        #        axis.title.x = element_text(size = 500),
        axis.line.x.bottom = element_line(linetype = "solid", size = 15),
        axis.line.y.left = element_line(linetype = "solid", size = 15),
        axis.ticks.y = element_line(colour = "black", size = 10),
        axis.ticks.x = element_line(colour = "black", size = 10),
        axis.ticks.length = unit( 4 , "cm"),
        axis.text = element_text(size = 250,
                                 colour = "black"),
        axis.text.x = element_blank(),
        axis.text.y = element_text(margin = margin(l = 5,
                                                   r = 1,
                                                   unit = "cm"),
                                   vjust = 0),
        plot.margin = unit(c(20,15,15,20), "cm"),
        legend.direction = "horizontal",
        legend.position = c(0.3,0.9),
        legend.text = element_text(size=350), 
        legend.title = element_text(size=450),
        legend.key.size = unit(10, 'cm')) +
  coord_cartesian(ylim = c(17.1, 360), xlim = c(1982,2019))
fig1a
#ggsave("Evolution of maximum flock size of both species_publication.png",  dpi = 1200)
#dev.off()

#######
#######

gans_1981_BP <- gans_1981[,c(1,4:5)]

gans_1981_BP_stack <- gans_1981_BP

gans_1981_BP_stack$Greylags_BP <- gans_1981_BP$Greylags_BP-gans_1981_BP$Egyptian_BP

gans_1981_BP_stack_melt <- melt(gans_1981_BP_stack ,  id.vars = "Year", variable.name = "Species")

###

#png(filename = "fig1b_15000.png", width = 15000 , height = 7500, units = "px")
BP_Jahre_All <- ggplot(gans_1981_BP_stack_melt, aes(x = Year, y = value, fill = Species))
fig1b <- BP_Jahre_All + 
  geom_col(position = "dodge") +
  labs(x = NULL, 
       y = "No. breeding pairs") +
  scale_fill_manual(labels = c("A. anser", "A. aegyptiaca"), values = c("#AAAAAA","#444444")) + 
  scale_y_continuous(breaks=c(0, 2.5, 5, 7.5, 10, 12.5, 15, 17.5, 20, 22.5, 25, 27.5, 30), 
                     labels = c("    0","","    5","","  10","","  15","","  20","","  25","","  30")) +
  #  scale_x_continuous(breaks=seq(1981,2020,1), labels = c("1981","","1983","","1985","","1987","","1989","","1991","","1993","","1995","","1997","","1999","","2001","","2003","","2005","","2007","","2009","","2011","","2013","","2015","","2017","","2019","")) +
  scale_x_continuous(breaks=seq(1981,2020,1)) +
  theme(panel.background = element_rect(fill = "white"),
        axis.title.y = element_text(size = 500),
        axis.text = element_text(size = 250, 
                                 colour = "black"),
        axis.text.x = element_text(angle = 90, 
                                   vjust = 0.5, 
                                   hjust = 0.5),
        axis.text.y = element_text(margin = margin(l = 5,
                                                   r = 1, 
                                                   unit = "cm"),
                                   vjust = 0),
        axis.line.x.bottom = element_line(linetype = "solid", size = 15),
        axis.line.y.left = element_line(linetype = "solid", size = 15),
        axis.ticks.y = element_line(colour = "black", size = 10),
        axis.ticks.x = element_line(colour = "black", size = 10),
        axis.ticks.length = unit( 4 , "cm"),
        axis.title.x = element_blank(),
        plot.margin = unit(c(1,15,20,20), "cm")) +
  coord_cartesian(ylim = c(1.308, 27.5), xlim = c(1982,2019))
fig1b
#dev.off()

#######

library(grid)
library(gridExtra)
library(gtable)
library(lattice)

legend = gtable_filter(ggplotGrob(fig1a), "guide-box") 

#png(filename = "Figure1ab_15000.png", width = 15000 , height = 15000, units = "px")
p3 <- grid.arrange(fig1a,
                   fig1b,
                   layout_matrix = rbind(c(1,1,1,1,1,1,1,1,1),
                                         c(1,1,1,1,1,1,1,1,1),
                                         c(1,1,1,1,1,1,1,1,1),
                                         c(1,1,1,1,1,1,1,1,1),
                                         c(2,2,2,2,2,2,2,2,2),
                                         c(2,2,2,2,2,2,2,2,2),
                                         c(2,2,2,2,2,2,2,2,2),
                                         c(2,2,2,2,2,2,2,2,2)),
                   bottom = textGrob("Year", vjust = -0.3, hjust = 0, gp = gpar(cex = 46)))
#dev.off()

####

mean_year_Hatchlings <- ddply(gans, "YR", summarise,
                              Hatchlings = mean(HA),
                              sd = sd(HA),
                              SE = sd(HA) / sqrt((length(HA))),
                              N = length(HA)
)

###

mean_year_Fledglings <- ddply(gans, "YR", summarise,
                              Fledglings = mean(FL),
                              sd = sd(FL),
                              SE = sd(FL) / sqrt((length(FL))),
                              N = length(FL)
)

###

mean_year <- cbind(mean_year_Hatchlings$YR,
                   mean_year_Hatchlings$Hatchlings,
                   mean_year_Fledglings$Fledglings)

colnames(mean_year) <- c("YR", "HA", "FL")

mean_year <- as.data.frame(mean_year)

###

SE_year <- cbind(mean_year_Hatchlings$YR, 
                 mean_year_Hatchlings$SE, 
                 mean_year_Fledglings$SE)

colnames(SE_year) <- c("YR", "SE_Hatchlings", "SE_Fledglings")

SE_year <- as.data.frame(SE_year)

###

N_year <- cbind(mean_year_Hatchlings$YR, 
                mean_year_Hatchlings$N)

colnames(N_year) <- c("YR", "N")

N_year <- as.data.frame(N_year)

###

mean_year_melt <- melt(mean_year ,  id.vars = "YR", variable.name = "State")

SE_year_melt <- melt(SE_year ,  id.vars = "YR", variable.name = "State")

colnames(SE_year_melt) <- c("YR", "State", "SEs")

###

mean_year_plot <- cbind(mean_year_melt,SE_year_melt$SEs)

colnames(mean_year_plot) <- c("YR", "Age", "value","SEs")

###

Height_N <- mean_year_plot[c(1:17),3]+SE_year_melt[c(1:17),3]+0.5
Height_N

####

#png(filename = "fig1c_15000.png", width = 15000 , height = 7500, units = "px")
P_Jahre_means <- ggplot(mean_year_plot, aes(x = YR, 
                                            y = value, 
                                            colour = Age,
                                            shape = Age))
fig1c <- P_Jahre_means + 
  geom_line(aes(linetype = Age), size = 20) +
  scale_linetype_manual(values = c("twodash","dotted"))+
  #  geom_path(size = 10) +
  geom_point(size = 80) +
  scale_colour_manual(labels = c("Hatchlings", "Fledglings"),
                      values= c("#AAAAAA","#444444")) +
  scale_shape_manual(labels = c("Hatchlings", "Fledglings"),
                     values=c(19, 18)) +
  labs(colour  = "Guide name", linetype = "Guide name", shape = "Guide name") +
  ylab("Mean No. of young/brood") +
  guides(linetype = "none",
         size = "none") +
  scale_x_continuous(breaks=seq(2004,2020,1), labels = c("","","","","","","","","","","","","","","","","")) +
  scale_y_continuous(breaks=seq(0, 8, 1), 
                     labels = c("       0",
                                "       1",
                                "       2",
                                "       3",
                                "       4",
                                "       5",
                                "       6",
                                "       7",
                                "       8")) +
  #                     labels = c("00000","00001","00002","00003","00004","00005","00006","00007","00008","00009","00010")) +
  geom_errorbar(aes(ymin=value-SEs, 
                    ymax=value+SEs,
                    size = 120), 
                width=.7,
                position=position_dodge(.2)) +
  annotate("text",
           x = N_year$YR,
           y = Height_N,
           label = N_year$N,
           size = 100) +
  theme(panel.background = element_rect(fill = "white"), 
        axis.line.x.bottom = element_line(linetype = "solid", size = 15),
        axis.line.y.left = element_line(linetype = "solid", size = 15),
        axis.title.y = element_text(size = 500),
        axis.ticks.y = element_line(colour = "black", size = 10),
        axis.ticks.x = element_line(colour = "black", size = 10),
        axis.ticks.length = unit( 4 , "cm"),
        legend.position = c(0.2,0.9),
        legend.direction = "horizontal",
        legend.text = element_text(size=350), 
        legend.title = element_blank(),
        legend.key.size = unit(10, 'cm'),
        axis.title.x = element_blank(),
        axis.text = element_text(size = 250, colour = "black"),
        axis.text.x = element_blank(),
        axis.text.y = element_text(margin = margin(l = 5,
                                                   r = 1,
                                                   unit = "cm"),
                                   vjust = 0),
        plot.margin = unit(c(20,15,15,20), "cm")) +
  coord_cartesian(ylim = c(0.363, 7.648))
fig1c
##ggsave("Evolution of the mean NB of Hatchlings and Fledglings of A. anser over the years.png",  dpi = 1200)
#dev.off()

#########

gans_sums <- ddply(gans, "YR", summarise,
                   sum_HA = sum(HA),
                   max_HA = max(HA),
                   mean_HA = mean(HA),
                   sum_FL = sum(FL),
                   max_FL = max(FL),
                   mean_FL = mean(FL)
)

#####

mean_year_dead <- ddply(gans, "YR", summarise,
                        Pro = mean(Prop),
                        sd = sd(Prop),
                        SE = sd(Prop) / sqrt((length(Prop))),
                        N = length(Prop)
)
mean_year_dead

###

lm_Prop_log <- lm(gans$Prop ~ log(gans$YR))

summary(lm_Prop_log)$coefficients

#png(filename = "fig1d_15000.png", width = 15000 , height = 7500, units = "px")
P_mean_year_dead <- ggplot(mean_year_dead, aes(x = YR, y = Pro))
fig1d <- P_mean_year_dead + 
  geom_point(size = 80) +
  geom_abline(intercept = 47.10795695, 
              slope = -0.02309363, 
              color="darkgrey", 
              linetype ="dashed",
              size = 20) +
  scale_size (guide = "none") +
  xlab("Year") + 
  ylab("Fledging success/brood (%)") +
  scale_colour_discrete (guide = "none") +
  scale_y_continuous(breaks=c(0, 0.2, 0.4, 0.6, 0.8, 1),
                     labels=c("   0%"," 20%"," 40%"," 60%"," 80%","100%")) +
  scale_x_continuous(breaks=seq(2004,2020,1), labels = c("2004","2005","2006","2007","2008","2009","2010","2011","2012","2013","2014","2015","2016","2017","2018","2019","2020")) +
  theme(panel.background = element_rect(fill = "white"), 
        axis.line.x.bottom = element_line(linetype = "solid", size = 15),
        axis.line.y.left = element_line(linetype = "solid", size = 15),
        axis.text = element_text(size = 250, 
                                 colour = "black"),
        axis.title.y = element_text(size = 500),
        axis.title.x = element_blank(),
        axis.ticks.y = element_line(colour = "black", size = 10),
        axis.ticks.x = element_line(colour = "black", size = 10),
        axis.ticks.length = unit( 4 , "cm"),
        axis.text.x = element_text(angle = 90,
                                   vjust = 0.5,),
        axis.text.y = element_text(margin = margin(l = 5, 
                                                   r = 1,
                                                   unit = "cm"),
                                   vjust = 0),
        plot.margin = unit(c(1,15,20,20), "cm")) +
  coord_cartesian(ylim = c(0.0455, 0.956)) +
  geom_errorbar(aes(ymin=Pro-SE, 
                    ymax=Pro+SE,
                    size = 120), 
                width=.4)
fig1d
#dev.off()

#########

#png(filename = "Figure1cd_15000.png", width = 15000 , height = 15000, units = "px")
p4 <- grid.arrange(fig1c, 
                   fig1d,
                   layout_matrix = rbind(c(1,1,1,1,1,1,1,1,1),
                                         c(1,1,1,1,1,1,1,1,1),
                                         c(1,1,1,1,1,1,1,1,1),
                                         c(1,1,1,1,1,1,1,1,1),
                                         c(2,2,2,2,2,2,2,2,2),
                                         c(2,2,2,2,2,2,2,2,2),
                                         c(2,2,2,2,2,2,2,2,2),
                                         c(2,2,2,2,2,2,2,2,2)),
                   bottom = textGrob("Year", vjust = -0.3, hjust = 0, gp = gpar(cex = 46)))
#dev.off()

#########

gans_BP <- ddply(gans, "ID", summarise,
                 N_BP = n_distinct(YR)
)

gans_BP_s <- ddply(gans_BP, "N_BP", summarise,
                   N_N_BP = n_distinct(ID)
)

#####################          
#####################
#####################

library(RColorBrewer)

#########################

cols = brewer.pal(8, "RdGy")
pal = colorRampPalette(cols)
cor_colors = data.frame(correlation = seq(-1,1,0.01), 
                        correlation_color = pal(201)[1:201])  # assigns a color for each r correlation value
cor_colors$correlation_color = as.character(cor_colors$correlation_color)

###

panel.smooth.4 <- function (x, y, bg = NA, pch = 19, cex = 0.8, 
                            col.smooth = "red", span = 2/3, iter = 3, ...) {
  points(jitter(x, factor = 2), jitter(y, factor = 2), pch = pch, bg = bg, cex = cex)
  ok <- is.finite(x) & is.finite(y)
  if (any(ok)) 
    lines(stats::lowess(x[ok], y[ok], f = span, iter = iter), lwd = 50, col = col.smooth, ...)
}


panel.cor.12 <- function(x, y, digits = 2, cex.cor)
{
  par(usr = c(0, 1, 0, 1))
  u <- par('usr') 
  names(u) <- c("xleft", "xright", "ybottom", "ytop")
  r <- cor(x, y,method="pearson",use="complete.obs")
  ##   r <- cor(x, y, use="complete.obs")**2 # Compute R^2
  test <- cor.test(x, y, use="complete.obs")
  bgcolor = cor_colors[2+(-r+1)*100,2]    # converts correlation into a specific color
  do.call(rect, c(col = bgcolor, as.list(u))) # colors the correlation box
  
  txt <- format(round(r,2), digits = digits)
  txt <- paste("r = ", txt, sep = "")
  text(0.5, 0.5, txt, cex = 2)  # prints correlation coefficient
}

panel.hist.9 <- function(x, ...)
{
  usr <- par("usr"); on.exit(par(usr))
  par(usr = c(usr[1:2], 0, 1.5), cex = 10)
  h <- hist(x, plot = FALSE)
  breaks <- h$breaks; nB <- length(breaks)
  y <- h$counts; y <- y/max(y)
  rect(breaks[-nB], 0, breaks[-1], y, col="lightgray", ...)
}

######

gans_summary_pairs <- ddply(gans, "YR", summarise,
                            n_ID = length(ID),
                            HA = mean(HA),
                            m_FL = mean(FL),
                            MG = mean(MG),
                            PG = mean(PG),
                            ME = mean(FE),
                            PE = mean(PE),
                            m_DI = mean(DI),
                            EM = mean(EM),
                            m_Prop = mean(Prop),
                            sum_EM = sum(EM),
)
gans_summary_pairs

#######

panel.smooth.5 <- function (x, y, bg = NA, pch = 19, cex = 0.8, 
                            col.smooth = "red", span = 2/3, iter = 3, ...) {
  points(x, y, pch = pch, bg = bg, cex = cex)
  ok <- is.finite(x) & is.finite(y)
  if (any(ok)) 
    lines(stats::lowess(x[ok], y[ok], f = span, iter = iter), lwd = 50, col = col.smooth, ...)
}

#png(filename = "Supplements_Pairs_6_2_columns_expl_summary_15000px.png", width = 15000 , height = 15000, units = "px")
pairs(gans_summary_pairs[c(5,6,7,8,3,10)],
      lower.panel=panel.smooth.5, 
      upper.panel=panel.cor.12,
      diag.panel=panel.hist.9,
      cex.labels=3)
#dev.off()

#######


#png(filename = "Pairs_4 columns_15000px.png", width = 15000 , height = 15000, units = "px")
pairs(gans[c(3,4,11,8)],
      lower.panel=panel.smooth.4, 
      upper.panel=panel.cor.12,
      diag.panel=panel.hist.9,
      cex.labels=3)
#dev.off()

################

library(Matrix)
library(lme4)
library(MASS)
library(arm)  
library(blmeco)
library(sjPlot)

###################

gans_emigration <- ddply(gans, "EM", summarise,
                         howmany = sum(howmany),
                         #                         howmany2 = n_distinct(ID),
                         m_HA = mean(HA),
                         m_FL = mean(FL),
                         m_DI = mean(DI),
                         m_prop = mean(Prop),
                         med_prop = median(Prop)
)

t_DI <- t.test(gans$EM,gans$DI, paired=TRUE)

t_Prop <- t.test(gans$EM,gans$Prop, paired=TRUE)

gans$EM.f <- as.factor(gans$EM)

##########################

library(lme4)
library(lmerTest)

##########################

gans_brood <- ddply(gans, "HA", summarise,
                    howmany = sum(howmany),
                    death = mean(DI),
                    proportion = mean(Prop),
                    sd = sd(Prop),
                    SE = sd(Prop) / sqrt((length(Prop))),
                    Fled = mean(FL),
                    Fled_sd = sd(FL),
                    Fled_SE = sd(FL) / sqrt((length(FL)))
)


############

lmer_DI_surv <- lmer(Prop ~ HA +
                       (1|ID) + (1|YR), data=gans)
summary(lmer_DI_surv)

###

gans$HA2 <- gans$HA^2

lmer_DI_surv_quad <- lmer(Prop*100 ~ HA + HA2 +
                            (1|ID) + (1|YR), data=gans)

plot(lmer_DI_surv_quad)
summary(lmer_DI_surv_quad)

tab_model(lmer_DI_surv_quad)
#tab_model(lmer_DI_surv_quad, file = "Figure2_lmer_DI_surv_quad.html")

########

prop <- ggplot(gans, aes(x=HA))
prop + geom_col(aes(y=howmany)) +
  geom_errorbar(data=gans_brood,
                aes(ymin=proportion*50-SE*50, 
                    ymax=proportion*50+SE*50), 
                width=.3)  +
  geom_point(data=gans_brood,
             aes(y=(proportion*50)),
             color="darkgrey",
             size = 3) +
  xlab("Brood size") + 
  guides(color = "none") +
  scale_y_continuous(name = "Fledging success/brood (%)",
                     breaks=c(0, 10, 20, 30, 40, 50),
                     labels = c("0%","20%","40%","60%","80%","100%"),
                     sec.axis = sec_axis( ~ ., 
                                          name = "Number of broods",
                                          breaks=c(0, 10, 20, 30, 40, 50),
                                          labels = c("0   ","10  ","20  ","30  ","40  ","50  "))) +
  scale_x_continuous(breaks=seq(1, 15, 1),
                     labels = c("1","2","3","4","5","6","7","8","9","10","11","12","13","14","15")) +
  stat_function(fun=function(x) -0.1312*x^2 + 2.6581*x + 21.9783,
                size = 1.5,
                linetype = "longdash") +
  theme(panel.background = element_rect(fill = "white"), 
        axis.line.x.bottom = element_line(linetype = "solid", size = 1),     
        axis.line.y.left = element_line(linetype = "solid", size = 1),
        axis.line.y.right = element_line(linetype = "solid", size = 1),
        axis.title = element_text(size = 20),
        axis.text = element_text(size = 12, colour = "black"),
        axis.ticks.y = element_line(colour = "black", size = 1),      
        axis.ticks.x = element_line(colour = "black", size = 1),       
        axis.ticks.length = unit( 0.2 , "cm")) +
  coord_cartesian(ylim = c(2.36, 50))
##ggsave("Figure6_Proportion_Number of broods with all data points with specific number of hatchlings of A. anser between 2004 and 2020.png",  dpi = 1200)

#######
#######
#######

gans_BP <- ddply(gans, "ID", summarise,
                 Nb_broods_per_pair = n_distinct(YR),
                 success_per_pair = mean(Prop)
)
gans_BP

gans4 <- left_join(gans, gans_BP, by = "ID")
head(gans4)

gans_NB_brood <- ddply(gans4, "Nb_broods_per_pair", summarise,
                       howmany = n_distinct(ID),
                       death = mean(DI),
                       proportion = mean(Prop),
                       sd = sd(Prop),
                       SE = sd(Prop) / sqrt((length(Prop))),
                       Hatchlings = mean(HA),
)
gans_NB_brood

######

gans4$YR.f <- as.factor(gans4$YR)

######

gans4$Nb_broods_per_pair2 <- gans4$Nb_broods_per_pair^2


lmer_prop_BP_quad <- lmer(Prop*50 ~ Nb_broods_per_pair + Nb_broods_per_pair2 +
                            (1|ID) + (1|YR.f)
                          , data=gans4)
summary(lmer_prop_BP_quad)

###


lmer_prop_BP_log <- lmer(Prop*50 ~ log(Nb_broods_per_pair) +
                           (1|ID) + (1|YR.f)
                         , data=gans4)

summary(lmer_prop_BP_log)

####

NB_brood <- ggplot(gans_NB_brood, aes(x=Nb_broods_per_pair))
NB_brood + geom_col(aes(y=howmany)) +
  geom_point(data=gans4,
             aes(y = Prop*50, x = Nb_broods_per_pair),
             alpha = 0.2,
             size = 1) +
  geom_errorbar(aes(ymin=proportion*50-SE*50, 
                    ymax=proportion*50+SE*50), 
                width=.3)  +
  geom_point(aes(y=(proportion*50)),
             color="darkgrey",
             size=3) +
  stat_function(fun=function(x) 10.875*log(x) + 20.593,
                colour = "black",
                size = 1.5,
                linetype = "longdash") +
  guides(color = "none") +
  scale_y_continuous(name = "Fledging success/brood (%)",
                     breaks=c(0, 10, 20, 30, 40, 50),
                     labels = c("0%","20%","40%","60%","80%","100%"),
                     sec.axis = sec_axis( ~ ., 
                                          name = "Number of pairs",
                                          labels = c("0    ","10   ","20   ","30   ","40   ","50   "))) +
  scale_x_continuous(breaks=seq(1, 8, 1),
                     labels = c("1","2","3","4","4","6","7","8")) +
  theme(panel.background = element_rect(fill = "white"),
        axis.line.x.bottom = element_line(linetype = "solid", size = 1),    
        axis.line.y.left = element_line(linetype = "solid", size = 1),
        axis.line.y.right = element_line(linetype = "solid", size = 1),
        axis.title = element_text(size = 20),
        axis.text = element_text(size = 12, colour = "black"),
        axis.ticks.y = element_line(colour = "black", size = 1),      
        axis.ticks.x = element_line(colour = "black", size = 1),      
        axis.ticks.length = unit( 0.2 , "cm")) +
  coord_cartesian(ylim = c(2.28, 47.99))
#ggsave("Figure4_b_Breeding success in A. anser between 2004 and 2020 while accounting for how many years specific pairs have bred_qm.png",  dpi = 1200)


########


gans_ntime_1 <- gans[match(unique(gans$ID), gans$ID),]
gans_ntime_1$ntime <- 1
str(gans_ntime_1)

gans_2nd <- anti_join(gans, gans_ntime_1)
str(gans_2nd)

gans_ntime_2 <- gans_2nd[match(unique(gans_2nd$ID), gans_2nd$ID),]
gans_ntime_2$ntime <- 2
str(gans_ntime_2)

gans_3nd <- anti_join(gans_2nd, gans_ntime_2)
str(gans_3nd)

gans_ntime_3 <- gans_3nd[match(unique(gans_3nd$ID), gans_3nd$ID),]
gans_ntime_3$ntime <- 3
str(gans_ntime_3)

gans_4nd <- anti_join(gans_3nd, gans_ntime_3)
str(gans_4nd)

gans_ntime_4 <- gans_4nd[match(unique(gans_4nd$ID), gans_4nd$ID),]
gans_ntime_4$ntime <- 4
str(gans_ntime_4)

gans_5nd <- anti_join(gans_4nd, gans_ntime_4)
str(gans_5nd)

gans_ntime_5 <- gans_5nd[match(unique(gans_5nd$ID), gans_5nd$ID),]
gans_ntime_5$ntime <- 5
str(gans_ntime_5)

gans_6nd <- anti_join(gans_5nd, gans_ntime_5)
str(gans_6nd)

gans_ntime_6 <- gans_6nd[match(unique(gans_6nd$ID), gans_6nd$ID),]
gans_ntime_6$ntime <- 6
str(gans_ntime_6)

gans_7nd <- anti_join(gans_6nd, gans_ntime_6)
str(gans_7nd)

gans_ntime_7 <- gans_7nd[match(unique(gans_7nd$ID), gans_7nd$ID),]
gans_ntime_7$ntime <- 7
str(gans_ntime_7)

gans_8nd <- anti_join(gans_7nd, gans_ntime_7)
str(gans_8nd)

gans_ntime_8 <- gans_8nd[match(unique(gans_8nd$ID), gans_8nd$ID),]
gans_ntime_8$ntime <- 8
str(gans_ntime_8)

gans_nth <- rbind(gans_ntime_1,
                  gans_ntime_2,
                  gans_ntime_3,
                  gans_ntime_4,
                  gans_ntime_5,
                  gans_ntime_6,
                  gans_ntime_7,
                  gans_ntime_8)

###

gans_NB_nth <- ddply(gans_nth, "ntime", summarise,
                     howmany = n_distinct(ID),
                     death = mean(DI),
                     proportion = mean(Prop),
                     sd = sd(Prop),
                     SE = sd(Prop) / sqrt((length(Prop))),
                     Hatchlings = mean(HA),
)

###

gans_nth$ntime2 <- gans_nth$ntime^2

gans_nth$YR.f<-as.factor(gans_nth$YR)

lmer_prop_nth_quad <- lmer(Prop*100 ~ ntime + ntime2 +
                             (1|ID) + (1|YR.f), 
                           data=gans_nth)
plot(lmer_prop_nth_quad)
summary(lmer_prop_nth_quad)

tab_model(lmer_prop_nth_quad, file = "Figure4_a_lmer_prop_nth_quad.html")

###

Nth_Brood <- ggplot(gans_NB_nth, aes(x=ntime))
Nth_Brood + geom_col(aes(y = howmany)) +
  geom_point(aes(y=(proportion*100)),
             color="darkgrey",
             size = 3) +
  geom_errorbar(aes(ymin=proportion*100-SE*100, 
                    ymax=proportion*100+SE*100), 
                width=.3) +
  geom_point(data = gans_nth,
             aes(y = Prop*100, x = ntime),
             alpha = 0.2,
             size = 1) +
  stat_function(fun=function(x) -2.5666*x^2 + 21.9478*x + 33.1764,
                size = 1.5,
                linetype = "longdash") +
  xlab("Brood by a pair") + 
  ylab("Number of broods") + 
  guides(color = "none") +
  scale_y_continuous(name = "Fledging success/brood (%)",
                     breaks=c(0, 20, 40, 60, 80, 100),
                     labels = c("0%","20%","40%","60%","80%","100%"),
                     sec.axis = sec_axis( ~ ., 
                                          name = "Number of broods",
                                          breaks=c(0, 20, 40, 60, 80, 100))) +
  scale_x_continuous(breaks=seq(1, 8, 1),
                     labels = c("1st","2nd","3rd","4th","5th","6th","7th","8th")) +
  theme(panel.background = element_rect(fill = "white"), 
        axis.line.x.bottom = element_line(linetype = "solid", size = 1),      
        axis.line.y.left = element_line(linetype = "solid", size = 1),     
        axis.line.y.right = element_line(linetype = "solid", size = 1),
        axis.title = element_text(size = 20),
        axis.text = element_text(size = 12, colour = "black"),
        axis.ticks.y = element_line(colour = "black", size = 1),      
        axis.ticks.x = element_line(colour = "black", size = 1),    
        axis.ticks.length = unit( 0.2 , "cm")) +
  coord_cartesian(ylim = c(5, 105))
#ggsave("Figure4_a_Breeding success in A. anser between 2004 and 2020 while the number of the brood.png",  dpi = 1200)


#############

gans_scaled <- gans

gans_scaled$FG<-scale(gans$FG)
gans_scaled$MG <-scale(gans$MG)
gans_scaled$PG<-scale(gans$PG)
gans_scaled$YR.f<-factor(gans$YR)
gans_scaled$YR <- as.numeric(scale(gans$YR))
gans_scaled$PE<-scale(gans$PE)
gans_scaled$FE<-scale(gans$FE)
gans_scaled$HA<-scale(gans$HA)
gans_scaled$EM<-scale(gans$EM)
gans_scaled$NTH <- scale(gans_nth$ntime)
gans_scaled$NTH2 <- scale(gans_nth$ntime^2)

####

library(sjPlot)
library(MuMIn)
library(nloptr)
library(optimx)

####

glmer_gans_Nil <-glmer(cbind(FL, DI) ~
                         MG + EM * HA +
                         (1|ID) + (1|YR.f), 
                       data=gans_scaled, family = binomial)

tab_model(glmer_gans_Nil, transform = NULL)
tab_model(glmer_gans_Nil, transform = NULL, file = "glmer_M1.html")

######

tab_model(glmer_gans_Nil, show.df = FALSE)
plot_model(glmer_gans_Nil,sort.est = FALSE, 
           transform = NULL, 
           show.values = TRUE, 
           show.p = FALSE, 
           value.offset = .2)
plot_model(glmer_gans_Nil,sort.est = FALSE, 
           transform = "plogis")

##########

plot_model(glmer_gans_Nil, type = "pred", terms = "MG")
plot_model(glmer_gans_Nil, type = "pred", terms = "EM")
plot_model(glmer_gans_Nil, type = "pred", terms = "HA")
plot_model(glmer_gans_Nil, type = "pred", terms = "EM:HA")

#EM

plot(gans$EM, gans$FL/gans$HA)

newdatj <- data.frame(plot=seq(0, 1, length=100))
newdatj$MG <- 0
newdatj$EM <- (newdatj$plot-mean(gans$EM))/sd(gans$EM)
newdatj$HA <- 0
newdatj$"EM:HA" <- 0
head(newdatj)

newdatj$fit <- predict(glmer_gans_Nil, newdata=newdatj, type="response", re.form=NA)

lines(newdatj$EM, newdatj$fit)

###

Xmat <- model.matrix(~ MG + EM * HA,
                     data=newdatj)
newdatj$fit_vonhand <- plogis(Xmat%*%fixef(glmer_gans_Nil))

###

nsim <- 10000
bsim <- sim(glmer_gans_Nil, n.sim=nsim)
str(bsim)
head(bsim@fixef)
hist(bsim@fixef[,2])
fitmat <- matrix(ncol=nsim, nrow=nrow(newdatj))
for(i in 1:nsim){
  fitmat[,i] <- plogis(Xmat%*%bsim@fixef[i,])
}
newdatj$lower <- apply(fitmat, 1, quantile, prob=0.025)
newdatj$upper <- apply(fitmat, 1, quantile, prob=0.975)

lines(newdatj$EM, newdatj$lower, lty=3)
lines(newdatj$EM, newdatj$upper, lty=3)

###

par(mfrow=c(1,1))

plot(gans$EM, gans$FL/gans$HA,
     xlab="Emigration",
     ylab="% Fledgling success",
     xlim = c(0,1),
     ylim = c(-0.05,1.05)
)

lines(newdatj$plot, newdatj$fit, col="dark blue")
lines(newdatj$plot, newdatj$lower, lty=3, col="blue")
lines(newdatj$plot, newdatj$upper, lty=3, col="blue")
legend("bottomleft",
       c("Regression","critical values"),
       fill=c("dark blue","blue"))

###

newdatj$plot2 <- ifelse(newdatj$plot <0.5, 0, 1) 

###

g_EM <- ggplot(data = newdatj, aes(x = plot2, y= fit_vonhand))
g_EM + 
  geom_boxplot(aes(group = cut_width(plot2, 0.25))) +
  geom_point(data = gans, 
             aes(x= EM, y=Prop),
             alpha = 0.2,
             size = 2.5) +
  xlab("Dispersal") +
  scale_x_continuous(breaks=seq(0,1,1), labels = c("No","Yes")) +
  scale_y_continuous(breaks=seq(0,1,0.2), labels = c("     0%","    20%","    40%","    60%","    80%","   100%")) +
  ylab("Hatchling survival (%)") +
  guides(color = "none") +
  theme(panel.background = element_rect(fill = "white"), 
        axis.line.x.bottom = element_line(linetype = "solid", size = 1),
        axis.line.y.left = element_line(linetype = "solid", size = 1),
        axis.title = element_text(size = 20),
        axis.text = element_text(size = 14, colour = "black"),
        axis.ticks = element_line(size = 0.75),
        axis.ticks.y = element_line(colour = "black", size = 1),
        axis.ticks.x = element_line(colour = "black", size = 1),
        axis.ticks.length = unit( 0.2 , "cm"),
        legend.text = element_text(size= 2),
        axis.text.x = element_text(vjust = 0),
        axis.text.y = element_text(hjust = 0),
        legend.box.margin = unit(c(0,0,0,0), "cm"),
        plot.margin = unit(c(0.5,0.5,0.5,0.5), "cm")) +
  coord_cartesian(xlim = c(-0.5, 1.5), ylim = c(0,0.956))
ggsave("Figure3_c_Breeding success in A. anser between 2004 and 2020_Model_Dispersal.png",  dpi = 1200)


################

#HA

plot(gans$HA, gans$FL/gans$HA)
summary(gans$HA)

newdatj <- data.frame(plot=seq(1, 15, length=100))
newdatj$MG <- 0
newdatj$EM <- 0
newdatj$HA <- (newdatj$plot-mean(gans$HA))/sd(gans$HA)
newdatj$"EM:HA" <- 0

newdatj$fit <- predict(glmer_gans_Nil, newdata=newdatj, type="response", re.form=NA)

lines(newdatj$HA, newdatj$fit)

###

Xmat <- model.matrix(~ MG + EM * HA,
                     data=newdatj)
newdatj$fit_vonhand <- plogis(Xmat%*%fixef(glmer_gans_Nil))

###

nsim <- 10000
bsim <- sim(glmer_gans_Nil, n.sim=nsim)
str(bsim)
head(bsim@fixef)
hist(bsim@fixef[,2])
fitmat <- matrix(ncol=nsim, nrow=nrow(newdatj))
for(i in 1:nsim){
  fitmat[,i] <- plogis(Xmat%*%bsim@fixef[i,])
}
newdatj$lower <- apply(fitmat, 1, quantile, prob=0.025)
newdatj$upper <- apply(fitmat, 1, quantile, prob=0.975)

lines(newdatj$HA, newdatj$lower, lty=3)
lines(newdatj$HA, newdatj$upper, lty=3)

###

plot(gans$HA, gans$FL/gans$HA, 
     xlab="Number of Hatchlings",
     ylab="% Fledgling success",
     xlim = c(1,15),
     ylim = c(-0.05,1.05)
)

lines(newdatj$plot, newdatj$fit, col="dark blue")
lines(newdatj$plot, newdatj$lower, lty=3, col="blue")
lines(newdatj$plot, newdatj$upper, lty=3, col="blue")
legend("bottomleft",
       c("Regression","critical values"),
       fill=c("dark blue","blue"))

###

g_HA <- ggplot(data = newdatj, aes(x = plot, y= fit_vonhand))
g_HA + geom_line(linetype = 1,
                 size = 1.5) +
  geom_point(data = gans, 
             aes(x= HA, y=Prop),
             alpha = 0.2,
             size = 2.5) +
  geom_ribbon(aes(ymin=lower, ymax=upper), color=NA, alpha=0.4) +
  xlab("Number of hatchlings") +
  scale_x_continuous(breaks=seq(1,15,1), labels = c("1","2","3","4","5","6","7","8","9","10","11","12","13","14","15")) +
  scale_y_continuous(breaks=seq(0,1,0.2), labels = c("0%","20%","40%","60%","80%","100%")) +
  ylab("Hatchling survival (%)") +
  guides(color = "none") +
  theme(panel.background = element_rect(fill = "white"), 
        axis.line.x.bottom = element_line(linetype = "solid", size = 1),
        axis.line.y.left = element_line(linetype = "solid", size = 1),
        axis.title = element_text(size = 20),
        axis.text = element_text(size = 14, colour = "black"),
        axis.ticks = element_line(size = 0.75),
        axis.ticks.y = element_line(colour = "black", size = 1),
        axis.ticks.x = element_line(colour = "black", size = 1),
        axis.ticks.length = unit( 0.2 , "cm"),
        legend.text = element_text(size= 2),
        axis.text.x = element_text(vjust = 0,
                                   size = 12),
        axis.text.y = element_text(margin = margin(l = 0.5, unit = "cm"),
                                   size = 12),
        legend.box.margin = unit(c(0,0,0,0), "cm"),
        plot.margin = unit(c(0.5,0.5,0.5,0.5), "cm")) +
  coord_cartesian(xlim = c(1, 15), ylim = c(0,1))
ggsave("Figure3_b_Breeding success in A. anser between 2004 and 2020_Model_Hatchlings.png",  dpi = 1200)

#######

#MG

min(gans$MG)
max(gans$MG)

newdatm <- data.frame(plot=seq(112, 342, length=100))
newdatm$MG <- (newdatm$plot-mean(gans$MG))/sd(gans$MG)
newdatm$EM <- 0
newdatm$HA <- 0
newdatm$"EM:HA" <- 0


newdatm$fit <- predict(glmer_gans_Nil, newdata=newdatm, type="response", re.form=NA)

lines(newdatm$MG, newdatm$fit)

###

Xmat <- model.matrix(~ MG + EM * HA, 
                     data=newdatm)
newdatm$fit_vonhand <- plogis(Xmat%*%fixef(glmer_gans_Nil))

###

nsim <- 10000
bsim <- sim(glmer_gans_Nil, n.sim=nsim)
str(bsim)
head(bsim@fixef)
hist(bsim@fixef[,2])
fitmat <- matrix(ncol=nsim, nrow=nrow(newdatm))
for(i in 1:nsim){
  fitmat[,i] <- plogis(Xmat%*%bsim@fixef[i,])
}
newdatm$lower <- apply(fitmat, 1, quantile, prob=0.025)
newdatm$upper <- apply(fitmat, 1, quantile, prob=0.975)

lines(newdatm$plot, newdatm$lower, lty=3)
lines(newdatm$plot, newdatm$upper, lty=3)

###

plot(gans$MG, gans$FL/gans$HA,
     xlab="Maximum count of local population",
     ylab="% Fledgling success",
     xlim = c(112,342),
     ylim = c(-0.05,1.05)
)

lines(newdatm$plot, newdatm$fit, col="dark green")
lines(newdatm$plot, newdatm$lower, lty=3, col="green")
lines(newdatm$plot, newdatm$upper, lty=3, col="green")
legend("bottomleft",
       c("Regression","critical values"),
       fill=c("dark green","green"))

###

g_MG <- ggplot(data = newdatm, aes(x = plot, y= fit_vonhand))
g_MG + geom_line(linetype = 1,
                 size = 1.5) +
  geom_point(data = gans, 
             aes(x=MG, y=Prop),
             alpha = 0.2,
             size = 2.5) +
  geom_ribbon(aes(ymin=lower, ymax=upper), color=NA, alpha=0.4) +
  xlab("Maximum count of local population") +
  scale_y_continuous(breaks=seq(0,1,0.2), labels = c("0%","20%","40%","60%","80%","100%")) +
  ylab("Hatchling survival (%)") +
  guides(color = "none") +
  theme(panel.background = element_rect(fill = "white"), 
        axis.line.x.bottom = element_line(linetype = "solid", size = 1),
        axis.line.y.left = element_line(linetype = "solid", size = 1),
        axis.title = element_text(size = 20),
        axis.text = element_text(size = 12, colour = "black"),
        axis.ticks = element_line(size = 0.75),
        axis.ticks.y = element_line(colour = "black", size = 1),
        axis.ticks.x = element_line(colour = "black", size = 1),
        axis.ticks.length = unit( 0.2 , "cm"),
        legend.text = element_text(size= 2),
        axis.text.x = element_text(vjust = 0,
                                   size = 12),
        axis.text.y = element_text(margin = margin(l = 0.5, unit = "cm"),
                                   size = 12),
        legend.box.margin = unit(c(0,0,0,0), "cm"),
        plot.margin = unit(c(0.5,0.5,0.5,0.5), "cm")) +
  coord_cartesian(xlim = c(105, 350), ylim = c(0,1))
ggsave("Figure3_a_Breeding success in A. anser between 2004 and 2020_Model_Max count.png",  dpi = 1200)

###############


#PG + PE + EM + HA

glmer_gans_Nil_M2 <-glmer(cbind(FL, DI) ~ 
                            PG + PE + EM * HA +
                            (1|ID) + (1|YR.f), 
                          data=gans_scaled, family = binomial)

tab_model(glmer_gans_Nil_M2, transform = NULL)
tab_model(glmer_gans_Nil_M2, transform = NULL, file = "glmer_M2.html")

tab_model(c(glmer_gans_Nil, glmer_gans_Nil_M2), transform = NULL)
tab_model(c(glmer_gans_Nil, glmer_gans_Nil_M2), transform = NULL, file = "glmer_D9_M2.html")

######

tab_model(glmer_gans_Nil_M2, show.df = FALSE)

plot_model(glmer_gans_Nil_M2,sort.est = FALSE, 
           transform = NULL, 
           show.values = TRUE, 
           show.p = FALSE, 
           value.offset = .2)

plot_model(glmer_gans_Nil_M2,sort.est = FALSE, 
           transform = "plogis")

################
###############

# PG

plot(gans$PG, gans$FL/gans$HA)

min(gans$PG)
max(gans$PG)


newdatm <- data.frame(plot=seq(5, 26, length=100))
newdatm$PG <- (newdatm$plot-mean(gans$PG))/sd(gans$PG)
newdatm$PE <- 0
newdatm$EM <- 0
newdatm$HA <- 0
newdatm$"EM:HA" <- 0

newdatm$fit <- predict(glmer_gans_Nil_M2, newdata=newdatm, type="response", re.form=NA)
lines(newdatm$PG, newdatm$fit)

###

Xmat <- model.matrix(~ PG + PE + EM * HA, 
                     data=newdatm)
newdatm$fit_vonhand <- plogis(Xmat%*%fixef(glmer_gans_Nil_M2))

###

nsim <- 10000
bsim <- sim(glmer_gans_Nil_M2, n.sim=nsim)
str(bsim)
head(bsim@fixef)
hist(bsim@fixef[,2])
fitmat <- matrix(ncol=nsim, nrow=nrow(newdatm))
for(i in 1:nsim){
  fitmat[,i] <- plogis(Xmat%*%bsim@fixef[i,])
}
newdatm$lower <- apply(fitmat, 1, quantile, prob=0.025)
newdatm$upper <- apply(fitmat, 1, quantile, prob=0.975)

lines(newdatm$plot, newdatm$lower, lty=3)
lines(newdatm$plot, newdatm$upper, lty=3)

###

plot(gans$PG, gans$FL/gans$HA, 
     #     main="Effect of the maximal count on reproduction",
     xlab="Maximum count of local population",
     #     ylab="Reproductive success",
     ylab="% Fledgling success",
     xlim = c(5,26),
     ylim = c(-0.05,1.05)
)

lines(newdatm$plot, newdatm$fit, col="dark green")
lines(newdatm$plot, newdatm$lower, lty=3, col="green")
lines(newdatm$plot, newdatm$upper, lty=3, col="green")
legend("bottomleft",
       c("Regression","critical values"),
       fill=c("dark green","green"))

#####

g_PG <- ggplot(data = newdatm, aes(x = plot, y= fit_vonhand))
g_PG + geom_line(linetype = 1,
                 size = 1.5) +
  geom_point(data = gans, 
             aes(x=PG, y=Prop),
             alpha = 0.2,
             size = 2.5) +
  geom_ribbon(aes(ymin=lower, ymax=upper), color=NA, alpha=0.4) +
  xlab("Maximum number of pairs of Greylag Geese") + 
  scale_y_continuous(breaks=seq(0,1,0.2), labels = c("0%","20%","40%","60%","80%","100%")) +
  ylab("Hatchling survival (%)") +
  guides(color = "none") +
  theme(panel.background = element_rect(fill = "white"), 
        axis.line.x.bottom = element_line(linetype = "solid", size = 1),
        axis.line.y.left = element_line(linetype = "solid", size = 1),
        axis.title = element_text(size = 20),
        axis.text = element_text(size = 12, colour = "black"),
        axis.ticks = element_line(size = 0.75),
        axis.ticks.y = element_line(colour = "black", size = 1),
        axis.ticks.x = element_line(colour = "black", size = 1),
        axis.ticks.length = unit( 0.2 , "cm"),
        legend.text = element_text(size= 2),
        axis.text.x = element_text(vjust = 0,
                                   size = 12),
        axis.text.y = element_text(margin = margin(l = 0.5, unit = "cm"),
                                   size = 12),
        legend.box.margin = unit(c(0,0,0,0), "cm"),
        plot.margin = unit(c(0.5,0.5,0.5,0.5), "cm")) +
  coord_cartesian(xlim = c(5, 26), ylim = c(0,1))
ggsave("Figure3_d_M2_Breeding success in A. anser between 2004 and 2020_Model_Number breeding pairs_Greylags.png",  dpi = 1200)

#######

#PE

plot(gans$PE, gans$FL/gans$HA)
min(gans$PE)
max(gans$PE)

newdatm <- data.frame(plot=seq(0, 14, length=100))
newdatm$PG <- 0
newdatm$PE <- (newdatm$plot-mean(gans$PE))/sd(gans$PE)
newdatm$EM <- 0
newdatm$HA <- 0
newdatm$"EM:HA" <- 0
head(newdatm)

###

newdatm$fit <- predict(glmer_gans_Nil_M2, newdata=newdatm, type="response", re.form=NA)
lines(newdatm$PE, newdatm$fit)

###

Xmat <- model.matrix(~ PG + PE + EM * HA, 
                     data=newdatm)
newdatm$fit_vonhand <- plogis(Xmat%*%fixef(glmer_gans_Nil_M2))

###

nsim <- 10000
bsim <- sim(glmer_gans_Nil_M2, n.sim=nsim)
str(bsim)
head(bsim@fixef)
hist(bsim@fixef[,2])
fitmat <- matrix(ncol=nsim, nrow=nrow(newdatm))
for(i in 1:nsim){
  fitmat[,i] <- plogis(Xmat%*%bsim@fixef[i,])
}
newdatm$lower <- apply(fitmat, 1, quantile, prob=0.025)
newdatm$upper <- apply(fitmat, 1, quantile, prob=0.975)

newdatm
lines(newdatm$plot, newdatm$lower, lty=3)
lines(newdatm$plot, newdatm$upper, lty=3)

###

plot(gans$PE, gans$FL/gans$HA, 
     xlab="Maximum count of local population",
     ylab="% Fledgling success",
     xlim = c(0,14),
     ylim = c(-0.05,1.05)
)

lines(newdatm$plot, newdatm$fit, col="dark green")
lines(newdatm$plot, newdatm$lower, lty=3, col="green")
lines(newdatm$plot, newdatm$upper, lty=3, col="green")
legend("bottomleft",
       c("Regression","critical values"),
       fill=c("dark green","green"))

###
###

g_PE <- ggplot(data = newdatm, aes(x = plot, y= fit_vonhand))
g_PE + geom_line(linetype = 1,
                 size = 1.5) +
  geom_point(data = gans, 
             aes(x=PE, y=Prop),
             alpha = 0.2,
             size = 2.5) +
  geom_ribbon(aes(ymin=lower, ymax=upper), color=NA, alpha=0.4) +
  xlab("Maximum number of pairs of Egyptian Geese") + 
  scale_y_continuous(breaks=seq(0,1,0.2), labels = c("0%","20%","40%","60%","80%","100%")) +
  ylab("Hatchling survival (%)") +
  guides(color = "none") +
  theme(panel.background = element_rect(fill = "white"), 
        axis.line.x.bottom = element_line(linetype = "solid", size = 1),
        axis.line.y.left = element_line(linetype = "solid", size = 1),
        axis.title = element_text(size = 20),
        axis.text = element_text(size = 12, colour = "black"),
        axis.ticks = element_line(size = 0.75),
        axis.ticks.y = element_line(colour = "black", size = 1),
        axis.ticks.x = element_line(colour = "black", size = 1),
        axis.ticks.length = unit( 0.2 , "cm"),
        legend.text = element_text(size= 2),
        axis.text.x = element_text(vjust = 0,
                                   size = 12),
        axis.text.y = element_text(margin = margin(l = 0.5, unit = "cm"),
                                   size = 12),
        legend.box.margin = unit(c(0,0,0,0), "cm"),
        plot.margin = unit(c(0.5,0.5,0.5,0.5), "cm")) +
  coord_cartesian(xlim = c(0, 14.8), ylim = c(0,1))
ggsave("Figure3_e_M2_11_Breeding success in A. anser between 2004 and 2020_Model_Number breeding pairs_Egyptian.png",  dpi = 1200)
